# Supplementary material for: ColBuilder: flexible structure generation of crosslinked collagen fibrils
Source: Bioinformatics. 2025 May 5;41(6):btaf278. doi: 10.1093/bioinformatics/btaf278 (PMC12148304; doi:10.1093/bioinformatics/btaf278)
Supplement: btaf278_Supplementary_Data [file btaf278_supplementary_data.zip]

Archive with 1 entries (1 files):
- ColBuilder - SupplementaryInformation.pdf
